# Supplementary material for: Development and evaluation of a recreational water quality index for the Red Sea Coastline, Saudi Arabia
Source: Sci Rep. 2026 May 24;16:23752. doi: 10.1038/s41598-026-54623-9 (PMC13429577; doi:10.1038/s41598-026-54623-9)
Supplement: Supplementary file 1 — Supplementary Material 1 [file 41598_2026_54623_MOESM1_ESM.xlsx]

## Sheet: Table SI1
		Obhur Al-Shamaliya public swimming beach (L1)						Obhur Al- Janoubiyah public ( Kokiyan Beach) (L2)						Al-Saif Beach - southern Jeddah (L3)
Parameter	Unit	S1	S2	S3	W1	W2	W3	S1	S2	S3	W1	W2	W3	S1	S2	S3	W1	W2	W3
pH	PH units	6.925	7.12	7.4	8.03	8	8.34	7.52	7.5125	7.465	8.305	8.15	7.98	7.58375	7.62375	7.4825	8.01	7.8975	7.9275
Dissolved Oxygen (DO)	mg/L	5.075	3.525	4.44	6.96	6.32	6.77	6.43	6.2075	6.085	7.475	7.39	7.53	6.58	6.3925	6.275	7.17	7.37	7.265
Temperature (TEMP)	°C	34.35	32.15	31.9	26	25.2	24	33.7	28.65	32.95	26.4	25.15	25.3	34.4625	35.6875	32.675	28.45	26.425	26.175
Turbidity	FNU	2.9	6.05	7	0.7	0.9	4	2.375	8.25	2.775	0	0.9	1.5	2.5125	2.475	1.0325	1.05	1.675	2
Total Phosphorus	mg/L	0.145	0.365	0.09	0.04	0.01	0.03	0.12	0.17	0.06	0.03	0.03	0.04	0.09125	0.15875	0.1	0.025	0.0425	0.0275
Total Nitrogen	mg/L	2.05	0.715	0.39	1.3	0.4	0.58	2.05	1.8	3.62	3.705	0.665	1.305	1.36	1.11625	2.6725	1.7325	0.535	2.5125
Total Ammonia	mg/L	0.135	0.02	0.24	0.1	0.06	0.44	0.1225	0.035	0.048	1.025	0.15	0.355	0.395	0.08	0.1605	0.0925	0.0385	0.11
Total Coliforms	CFU/100 ml	110	2100	300	0	200	0	287.5	3500	600	350	1100	150	68.75	937.5	525	0	100	0
Escherichia. Coli (E. coli)	CFU/100 ml	0	2300	0	0	100	0	50	3875	0	100	250	50	0	258.125	25	0	25	0
Enterococci	CFU/100 ml	0	9	0	10	7	4	0	12	20.5	40.5	5	4.5	0	7.625	0	4.5	0.5	1
